# Supplementary material for: Biomimetic All-Wood Sponge for the Co-Generation of Adsorption-Based Atmospheric Water Harvesting and Hydrovoltaic Power Generation
Source: Research (Wash D C). 2026 Mar 24;9:1195. doi: 10.34133/research.1195 (PMC13009533; doi:10.34133/research.1195)
Supplement: Supplementary 1 — Figs. S1 to S39 Tables S1 to S9 Movies S1 to S3 [file research.1195.f1.zip]

Archive with 45 entries (44 files):
- Supplementary Figures/Figure S1.png
- Supplementary Figures/Figure S10.png
- Supplementary Figures/Figure S11.png
- Supplementary Figures/Figure S12.png
- Supplementary Figures/Figure S13.png
- Supplementary Figures/Figure S14.png
- Supplementary Figures/Figure S15.png
- Supplementary Figures/Figure S16.png
- Supplementary Figures/Figure S17.png
- Supplementary Figures/Figure S18.png
- Supplementary Figures/Figure S19.png
- Supplementary Figures/Figure S2.png
- Supplementary Figures/Figure S20.png
- Supplementary Figures/Figure S21.png
- Supplementary Figures/Figure S22.png
- Supplementary Figures/Figure S23.png
- Supplementary Figures/Figure S24.png
- Supplementary Figures/Figure S25.png
- Supplementary Figures/Figure S26.png
- Supplementary Figures/Figure S27.png
- Supplementary Figures/Figure S28.png
- Supplementary Figures/Figure S29.png
- Supplementary Figures/Figure S3.png
- Supplementary Figures/Figure S30.png
- Supplementary Figures/Figure S31.png
- Supplementary Figures/Figure S32.png
- Supplementary Figures/Figure S33.png
- Supplementary Figures/Figure S34.png
- Supplementary Figures/Figure S35.png
- Supplementary Figures/Figure S36.png
- Supplementary Figures/Figure S37.png
- Supplementary Figures/Figure S38.png
- Supplementary Figures/Figure S39.png
- Supplementary Figures/Figure S4.png
- Supplementary Figures/Figure S5.png
- Supplementary Figures/Figure S6.png
- Supplementary Figures/Figure S7.png
- Supplementary Figures/Figure S8.png
- Supplementary Figures/Figure S9.png
- Supplementary Figures/
- Supplementary  Information.docx
- Supplementary Tables.docx
- Video S1.mp4
- Video S2.mp4
- Video S3.mp4
